# Supplementary material for: Prevalence of Violence against Providers in Heart and Lung Transplant Programs
Source: Int J Environ Res Public Health. 2023 Mar 9;20(6):4805. doi: 10.3390/ijerph20064805 (PMC10049342; doi:10.3390/ijerph20064805)
Supplement: Supplementary file 1 [file ijerph-20-04805-s001.zip]

Archive with 1 entries (1 files):
- ijerph-2217218-supplementary.pdf
